# Supplementary material for: The Influence of Transtibial Prosthesis Type on Lower-Body Gait Adaptation: A Case Study
Source: Int J Environ Res Public Health. 2022 Dec 27;20(1):439. doi: 10.3390/ijerph20010439 (PMC9819038; doi:10.3390/ijerph20010439)
Supplement: Supplementary file 1 [file ijerph-20-00439-s001.zip]

Archive with 1 entries (1 files):
- ijerph-2046835-supplementary.pdf
